# Supplementary material for: Surfactants Significantly Improved the Oral Bioavailability of Curcumin Amorphous Solid Dispersions and Its Underlying Mechanism
Source: Pharmaceutics. 2025 Nov 29;17(12):1541. doi: 10.3390/pharmaceutics17121541 (PMC12736958; doi:10.3390/pharmaceutics17121541)
Supplement: Supplementary file 1 [file pharmaceutics-17-01541-s001.zip]

Archive with 1 entries (1 files):
- pharmaceutics-3994382-supplementary.xlsx
