# Supplementary material for: Surfactants Significantly Improved the Oral Bioavailability of Curcumin Amorphous Solid Dispersions and Its Underlying Mechanism
Source: Pharmaceutics. 2025 Nov 29;17(12):1541. doi: 10.3390/pharmaceutics17121541 (PMC12736958; doi:10.3390/pharmaceutics17121541)
Supplement: Supplementary file 1 [file pharmaceutics-17-01541-s001.zip › pharmaceutics-3994382-supplementary.xlsx]

## Sheet: Sheet1
		Plasma concentrations of Cur over time in individual animals after oral administration of different formulations (n=5)
		Cur formulation	Con.(ng/mL)
		Intravenous Cur(i.v.)	Time(h)	Rat1			Rat2			Rat3			Rat4			Rat5
			0.0666667	337.13			323.877			342.46			330.64			340.12
			0.116667	257.904			258.816			264.29			260.561			255.215
			0.166667	212.7			219.07			237.508			220.202			215.051
			0.333333	207.146			170.452			217.688			180.651			192.423
			0.5	126.459			120.798			194.593			160.125			130.268
			1	101.521			102.189			65.3303			85.2162			96.482
			2	65.138			75.299			40.523			50.621			63.853
			4	25.7392			32.9309			22.534			25.896			35.942
			24	9.54691			8.522			8.65606			8.2649			10.2365
		Crystalline Cur(o.p.)	Time(h)	Rat1			Rat2			Rat3			Rat4			Rat5
			0.0666667	0.71			1.075			1.362			1.682			1.3691
			0.116667	2.122			1.649			1.876			2.64			2.61579
			0.166667	2.543			2.09			2.014			2.821			2.75
			0.333333	2.026			1.541			1.004			2.528			2.144
			0.5	1.242			1.204			0.542			2.17468			1.37676
			1	0.845			0.9			0.369			1.4			0.703
			2	0.516			0.674			0.209			0.64			0.869374
			4	0.228			0.35			0.125			0.255886			0.433059
			24	0.2			0.112			0.096			0.08			0.056
		Cur/P188 ASD(o.p.)	Time(h)	Rat1			Rat2			Rat3			Rat4			Rat5
			0.0666667	26.7827			25.6903			19.7336			29.6939			14.2973
			0.116667	70.457			77.1012			52.4172			72.5324			56.3505
			0.166667	83.948			103.565			77.5457			98.7005			86.6448
			0.333333	62.167			69.1475			58.6851			46.7193			73.1856
			0.5	36.796			39.3893			32.5764			46.0273			42.9001
			1	11.3755			18.9311			17.8416			10.5039			25.4264
			2	8.46431			10.4977			7.77529			6.12839			10.0718
			4	5.401			3.0545			2.53498			3.06836			3.4531
			24	1.47			0.860239			0.436496			1.09759			0.152009
		Cur/P188/TW80 ASD(o.p.)	Time(h)	Rat1			Rat2			Rat3			Rat4			Rat5
			0.0666667	41.9836			40.2985			36.6905			41.8964			43.0586
			0.116667	64.9212			62.8754			59.2148			54.1476			79.9842
			0.166667	98.8818			116.683			109.225			104.861			111.137
			0.333333	66.4377			76.946			65.2955			72.4228			63.4451
			0.5	36.2949			42.887			48.724			47.6781			32.5702
			1	15.0413			18.3626			23.6158			26.9425			15.812
			2	6.7658			10.5811			7.04903			7.21634			5.47759
			4	4.30646			4.4578			3.46707			3.06903			3.12096
			24	2.67681			2.23374			1.5103			2.5112			1.70932
		Cur/P188/SLS ASD(o.p.)	Time(h)	Rat1			Rat2			Rat3			Rat4			Rat5
			0.0666667	111.303			159.253			122.85			115.198			123.959
			0.116667	164.279			207.617			216.455			190.769			206.152
			0.166667	254.856			336.478			291.018			278.682			284.204
			0.333333	170.881			157.06			204.279			198.477			221.373
			0.5	122.36			82.7255			105.389			97.0031			134.81
			1	36.0566			53.0282			59.5032			61.5262			77.8597
			2	23.9037			27.1807			36.9282			31.9891			31.2019
			4	11.759			17.7528			14.3419			11.3552			10.3092
			24	1.34818			8.71126			4.04233			5.94535			2.88739
